# Supplementary material for: Identification and quantitation of multiple variants in RNA virus genomes
Source: Biol Methods Protoc. 2024 Feb 3;9(1):bpae004. doi: 10.1093/biomethods/bpae004 (PMC10898329; doi:10.1093/biomethods/bpae004)
Supplement: bpae004_Supplementary_Data [file bpae004_supplementary_data.zip]

Archive with 3 entries (3 files):
- Supplementary_figures_and_tables_05_01_2024_submitted.docx
- SequencingManuscript_Supplementary_Methods_clean_05_01_2024_submitted.docx
- SequencingManuscript_Supplementary_Methods_tracked_05_01_2024_submitted.docx
